# Supplementary material for: Disinfecting Action of Gaseous Ozone on OXA-48-Producing Klebsiella pneumoniae Biofilm In Vitro
Source: Int J Environ Res Public Health. 2022 May 19;19(10):6177. doi: 10.3390/ijerph19106177 (PMC9140702; doi:10.3390/ijerph19106177)
Supplement: Supplementary file 1 [file ijerph-19-06177-s001.zip]

Archive with 1 entries (1 files):
- ijerph-1695574-supplementary.pdf
